# Supplementary material for: Phenotypic Diversity and Abiotic Stress Tolerance Among Vicia ervilia (L.) Willd. Accessions
Source: Plants (Basel). 2025 Mar 24;14(7):1008. doi: 10.3390/plants14071008 (PMC11990473; doi:10.3390/plants14071008)
Supplement: Supplementary file 1 [file plants-14-01008-s001.zip]

Archive with 1 entries (1 files):
- plants-3504791-supplementary.pdf
